# Supplementary material for: A Flexible Optoelectronic Device for Continuous Cerebral Blood Flow Monitoring
Source: Biosensors (Basel). 2022 Oct 31;12(11):944. doi: 10.3390/bios12110944 (PMC9688213; doi:10.3390/bios12110944)
Supplement: Supplementary file 1 [file biosensors-12-00944-s001.zip]

Archive with 1 entries (1 files):
- biosensors-1987148-supplementary.pdf
